# Supplementary material for: The Impacts of Oil Palm on Recent Deforestation and Biodiversity Loss
Source: PLoS One. 2016 Jul 27;11(7):e0159668. doi: 10.1371/journal.pone.0159668 (PMC4963098; doi:10.1371/journal.pone.0159668)
Supplement: S1 Table — (CSV) [file pone.0159668.s002.csv]

		Cameroon	Ivory Coast	D.R. Congo	Ghana	Nigeria	Indonesia	Malaysia	Papua New Guinea	Thailand	Philippines	Costa Rica	Guatemala	Honduras	Dominican Republic	Mexico	Brazil	Colombia	Ecuador	Peru	Venezuela
1	1989	83.0602078407654	95.8551414221517	99.3078239228496	99.5923349871255	93.4385685248608	46.1865039305133	60.3911343976009	74.7236582964057	100	100	100	89.5726801194993	99.627569083636	100	98.4357541899441	60.5559698709822	100	39.245781985508	46.9260095495429	100
2	1990	83.8645186121955	96.1512027491409	99.3415253797895	99.6134522388997	93.7389616368676	48.507427008669	61.1346969780585	75.73670605613	100	100	100	90.0590623339015	99.6385465998437	100	98.4655493482309	62.7990528749348	100	42.7862696355847	46.9837509716105	100
3	1991	84.6688293836257	96.44726407613	99.3752268367294	99.6345694906739	94.0477044703671	51.8918784151104	62.7307191476296	76.7497538158542	100	100	100	90.5454445483037	99.6495241160513	100	98.4953445065177	65.0421358788873	100	46.3267572856614	47.0414923936781	100
4	1992	85.4731401550558	96.7433254031192	99.4089282936693	99.6660776578192	94.3564473038667	55.4687862384385	65.178703662052	77.7628015755785	100	100	100	91.031826762706	99.660501632259	100	98.5251396648045	67.2852188828399	100	49.8672449357381	47.0992338157456	100
5	1993	87.2095452795953	97.0393867301084	99.4426297506092	99.6975858249645	94.6651901373662	59.0456940617665	67.6266881764744	78.7758493353028	100	100	100	91.5182089771082	99.6714791484666	100	98.5549348230912	69.5283018867924	100	53.4077325858148	47.1569752378132	100
6	1994	88.9459504041348	97.3354480570975	99.4763312075491	99.7290939921098	94.9739329708658	62.6226018850946	70.0746726908968	79.7888970950271	100	100	100	92.0045911915104	99.6824566646742	100	98.584729981378	71.771384890745	100	56.9482202358915	47.2147166598808	100
7	1995	90.6823555286743	97.6315093840867	99.510032664489	99.7606021592551	95.2826758043654	66.1995097084226	72.5226572053193	80.8019448547514	100	100	100	92.4909734059126	99.6934341808819	100	98.6145251396648	74.0144678946976	100	60.4887078859682	47.2765011203772	100
8	1996	92.4187606532138	97.9275707110759	99.5450303313112	99.7921103264004	95.5914186378649	69.6914756861426	74.7941426790109	81.8149926144756	100	100	100	92.9773556203149	99.7184706989181	100	98.7877094972067	76.1355142897391	100	64.0291955360449	47.3382855808736	100
9	1997	94.1551657777533	98.223632038065	99.5800279981334	99.8236184935457	95.9001614713645	73.1834416638625	77.0385940384999	82.8280403741999	100	100	100	93.4637378347171	99.7435072169543	100	98.9608938547486	78.2565606847805	100	65.6807002697414	47.40007004137	100
10	1998	95.8915709022928	98.5196933650542	99.6150256649557	99.8551266606909	96.2089043048641	75.9606635220311	79.6505155828084	83.8410881339242	100	100	100	93.9501200491193	99.7685437349905	100	99.1340782122905	80.377607079822	100	67.3322050034379	47.4618545018663	100
11	1999	97.6279760268323	98.8157546920433	99.6500233317779	99.8866348278362	96.5176471383636	77.5927401818693	81.5989193961711	84.8227474150665	100	100	100	94.4365022635216	99.7935802530267	100	99.3072625698324	81.9832865156901	100	70.672136083095	47.5236389623627	100
12	2000	99.3643811513718	99.1118160190325	99.6850209986001	99.9181429949815	96.9173241856921	79.2248168417076	83.5473232095338	86.5091088133924	100	100	100	94.9928520371694	99.8152153607577	100	99.4804469273743	83.5889659515583	100	74.0120671627521	47.5854234228591	100
13	2001	100	99.4078773460217	99.7200186654223	99.9496511621268	97.3316902448641	80.8568935015457	85.1065728426001	88.1954702117184	100	100	100	95.5492018108172	99.8368504684887	100	99.6536312849162	85.1946453874263	100	77.3519982424092	47.6472078833555	100
14	2002	100	99.7039386730108	99.7550163322445	99.9811593292721	97.7341004334775	82.488970161384	86.6658224756664	89.8818316100443	100	100	100	96.1055515844651	99.8584855762197	100	99.8268156424581	86.8003248232945	100	80.6919293220663	47.7089923438519	100
15	2003	100	100	99.7900139990667	99.9828721175201	98.1365106220909	84.1210468212222	88.2250721087327	91.5681930083702	100	100	100	96.6619013581129	99.8801206839508	100	100	88.4060042591626	100	84.0318604017234	47.7707768043483	100
16	2004	100	100	99.8250116658889	99.9845849057681	98.4290560542195	85.4856179169446	89.4902107782123	93.2545544066962	100	100	100	97.2182511317608	99.9017557916818	100	100	90.0116836950307	100	87.3717914813805	47.8325612648446	100
17	2005	100	100	99.8600093327112	99.9862976940161	98.7216014863481	87.4162430854424	90.7553494476919	94.9409158050221	100	100	100	97.7746009054086	99.9233908994128	100	100	91.4767030435611	100	89.150131615885	47.894345725341	100
18	2006	100	100	99.8950069995334	99.9880104822641	99.0141469184767	88.9316405827218	92.1309889318018	96.6272772033481	100	100	100	98.3309506790565	99.9450260071438	100	100	92.9417223920915	100	90.9284717503896	55.6475837150968	100
19	2007	100	100	99.9300046663556	99.9897232705121	99.3066923506053	90.4226366529114	93.5066284159117	98.313638601674	100	100	100	98.8873004527043	99.9666611148748	100	100	94.406741740622	100	92.7068118848941	61.9789656248182	100
20	2008	100	100	99.9650023331778	99.9914360587601	99.5992377827339	91.9136327231009	94.6654539434213	100	100	100	100	99.4436502263521	99.9882962226058	100	100	95.3389514505183	100	94.4851520193986	68.3158046873485	100
21	2009	100	100	100	99.9931488470081	99.8917832148625	93.4046287932904	95.7502588890656	100	100	100	100	100	99.9941481113029	100	100	96.2711611604146	100	96.2634921539031	74.6526437498788	100
22	2010	100	100	100	99.994861635256	99.9274892607201	95.0534715949678	96.8126941667992	100	100	100	100	100	100	100	100	97.203370870311	100	98.0418322884076	80.9894828124091	100
23	2011	100	100	100	99.996574423504	99.9516595071467	96.7023143966452	97.8751294445328	100	100	100	100	100	100	100	100	98.1355805802073	100	99.8201724229122	87.3263218749394	100
24	2012	100	100	100	99.998287211752	99.9758297535734	98.3511571983226	98.9375647222664	100	100	100	100	100	100	100	100	99.0677902901037	100	99.9100862114561	93.6631609374697	100
25	2013	100	100	100	100	100	100	100	100	100	100	100	100	100	100	100	100	100	100	100	100
